# Supplementary material for: Identification of the Potential Molecular Mechanisms Linking RUNX1 Activity with Nonalcoholic Fatty Liver Disease, by Means of Systems Biology
Source: Biomedicines. 2022 Jun 3;10(6):1315. doi: 10.3390/biomedicines10061315 (PMC9219880; doi:10.3390/biomedicines10061315)
Supplement: Supplementary file 1 [file biomedicines-10-01315-s001.zip]

Archive with 2 entries (2 files):
- Supplementary Tables.xlsx
- __MACOSX/._Supplementary Tables.xlsx
