# Supplementary material for: Identification of the Potential Molecular Mechanisms Linking RUNX1 Activity with Nonalcoholic Fatty Liver Disease, by Means of Systems Biology
Source: Biomedicines. 2022 Jun 3;10(6):1315. doi: 10.3390/biomedicines10061315 (PMC9219880; doi:10.3390/biomedicines10061315)
Supplement: Supplementary file 1 [file biomedicines-10-01315-s001.zip › Supplementary Tables.xlsx]

## Sheet: S1 Condition_MOTIVES
Supplementary Table S1: Structured search performed and summary of the motives identified as involved in NAFLD. SS - simple steatosis; NASH - nonalcoholic steatohepatitis
Date	Search	Filters
2021-05-28	((("Non-alcoholic"[Title] OR "non alcoholic"[Title] OR "nonalcoholic"[Title] ) AND "Fatty Liver"[Title]) OR "NAFLD"[Title]) AND ("molecular"[Title] OR "pathogenesis"[Title] OR "pathophysiology"[Title])	Last 5 years
MOTIVE_ABREV	MOTIVE_NAME	SPECIFIC LIVER CONDITION
IBF	Increased body fat	SS/NASH
IR	Hepatic insulin resistance	SS/NASH
AFAM	Altered fatty acid metabolism	SS/NASH
LIPO	Lipotoxicity	NASH
HILF	Hepatic injury and liver fibrosis	NASH

## Sheet: S2 Condition_PROTEINS
Supplementary Table S2. Proteins included in the NAFLD molecular characterization. Causative effect in column E indicates whether the protein is increased/overactivated (1) or reduced/inhibited (-1) in NAFLD
MOTIVE ID	Effector Protein (Name)	Effector Protein (Short Name)	Effector Protein (Uniprot)	Causative Effect (1, -1)	Reference
IBF	Agouti-related protein	AGRP	O00253	-1	[1]DB: UniprotKB [2]PMID: 20164781
IBF	Cocaine- and amphetamine-regulated transcript protein	CARTP	Q16568	-1	[1]DB: UniprotKB [2]PMID: 20492324
IBF	Caveolin-1	CAV1	Q03135	-1	[1]DB: UniprotKb [2]PMID: 21250982
IBF	Platelet glycoprotein 4	CD36	P16671	1	[1]PMID: 18242221
IBF	Cannabinoid receptor 1	CNR1	P21554	1	[1]PMID: 21742296
IBF	Corticotropin-releasing factor receptor 2	CRHR2	Q13324	-1	[1]PMID: 10223285
IBF	C-reactive protein	CRP	P02741	1	[1]PMID: 20078219
IBF	Fatty acid-binding protein, liver	FABP1	P07148	1	[1]http://www.ncbi.nlm.nih.gov/gene/2168
IBF	Appetite-regulating hormone	GHRL	Q9UBU3	1	[1]DB: UniprotKb [2]PMID: 20078219
IBF	Interleukin-6	IL6	P05231	1	[1]PMID: 18929493
IBF	Inhibin beta A chain // Activin beta-A chain	INHBA	P08476	-1	[1]PMID: 21353887
IBF	Leptin	LEP	P41159	-1	[1]DB: UniprotKb [2]PMID: 20492324
IBF	Leptin receptor	LEPR	P48357	-1	[1]DB: UniprotKb
IBF	Melanocyte-stimulating hormone receptor	MC1R	Q01726	1	[1]PMID: 20492324 [2]DB: UniprotKB
IBF	Pro-neuropeptide Y	NPY	P01303	-1	[1]DB: UniprotKB [2]PMID: 20164781
IBF	Glucocorticoid receptor	NR3C1	P04150	1	[1]PMID: 21864867 [2]PMID: 21294656
IBF	Neurotensin	NT	P30990	1	[1]PMID: 30297626
IBF	Neuroendocrine convertase 1	PCSK1	P29120	-1	[1]PMID: 21805247
IBF	Pro-opiomelanocortin	POMC	P01189	1	[1]PMID: 20492324
IBF	Thyroid hormone receptor beta	THRB	P10828	-1	[1]PMID: 19713219
IBF	Prelamin-A/C	LMNA	P02545	1	[1]PMID: 18497734
IBF	Tumor necrosis factor	TNF	P01375	1	[1]PMID: 20078219
IR	Adiponectin	ADIPOQ	Q15848	-1	[1]DB: UniprotKb
IR	RAC-beta serine/threonine-protein kinase	AKT2	P31751	-1	[1]PMID: 20078219
IR	Apolipoprotein C-III	APOC3	P02656	1	[1]PMID: 21793029
IR	Cannabinoid receptor 1	CNR1	P21554	1	[1]PMID: 20078219 [2]PMID: 20204561 [3]PMID: 20460921
IR	Prostaglandin G/H synthase 2	PTGS2	P35354	1	[1]PMID: 19247274
IR	Diacylglycerol O-acyltransferase 2	DGAT2	Q96PD7	1	[1]PMID: 18980578 [2]PMID: 19223251
IR	Fatty acid-binding protein, adipocyte	FABP4	P15090	1	[1]PMID: 20579864 [2]PMID: 18929493
IR	Pro-glucagon	GCG	P01275	-1	[1]PMID: 31597607
IR	Glycogen synthase kinase-3 alpha	GSK3	P49840	-1	[1]PMID: 15166226
IR	Hormone-sensitive lipase	HSL	Q05469	1	[1]DB: UniprotKb [2]PMID: 20492324
IR	Inhibitor of nuclear factor kappa-B kinase subunit beta	IKBKB	O14920	1	[1]PMID: 18929493
IR	Interleukin 17A	IL17A	Q16552	1	[1]PMID: 32795560
IR	Interleukin-6	IL6	P05231	1	[1]PMID: 18929493
IR	Inhibin beta A chain	INHBA	P08476	-1	[1]PMID: 21353887
IR	Insulin	INS	P01308	1	[1]PMID: 20492324
IR	Insulin receptor	INSR	P06213	-1	[1]DB: UniprotKB [2]PMID: 20492324
IR	Insulin receptor substrate 1	IRS1	P35568	-1	[1]PMID: 19243311
IR	Insulin receptor substrate 2	IRS2	Q9Y4H2	-1	[1]PMID: 9368067
IR	c-Jun N-terminal kinase 1	JNK	P45983	1	[1]PMID: 18929493
IR	Neutrophil gelatinase-associated lipocalin	LCN2	P80188	1	[1]PMID: 23426707
IR	Serine/threonine-protein kinase mTOR	MTOR	P42345	1	[1]PMID: 19243311
IR	Nuclear factor NF-kappa-B p105 subunit	NFKB1	P19838	1	[1]PMID: 19243311
IR	Nuclear factor NF-kappa-B p100 subunit	NFKB2	Q00653	1	[1]PMID: 19243311
IR	Pro-neuregulin-4, membrane-bound isoform	NRG4	Q8WWG1	-1	[1]PMID: 32175323
IR	Neurotensin	NT	P30990	1	[1]PMID: 30297626
IR	Patatin-like phospholipase domain-containing protein 3	PNPLA3	Q9NST1	-1	[1]PMID: 21745282 [2]DB: Uniprot
IR	Peroxisome proliferator-activated receptor alpha	PPARA	Q07869	-1	[1]PMID: 20492324 [2]PMID: 24864249
IR	Protein kinase C epsilon type	PRKCE	Q02156	1	[1]PMID: 21930939
IR	Phosphatidylinositol-3,4,5-trisphosphate 3-phosphatase and dual-specificity protein phosphatase PTEN	PTEN	P60484	-1	[1]PMID: 19243311
IR	Tyrosine-protein phosphatase non-receptor type 1	PTPN1	P18031	-1	[1]PMID: 21401320
IR	Retinol-binding protein 4	RBP4	P02753	1	[1]PMID: 21835764 [2]PMID: 23505183
IR	Resistin	RETN	Q9HD89	1	[1]PMID: 18929493 [2]PMID: 20078219
IR	Resistin-like beta	RETNLB	Q9BQ08	1	[1]PMID: 30297626 [2]PMID: 30719448 [3]PMID: 30297626
IR	Secreted frizzled-related protein 5	SFRP5	Q5T4F7	-1	[1]PMID: 34198988
IR	Sirtuin 1	SIRT1	Q96EB6	-1	[1]PMID: 25267960 [2]PMID: 28028356
IR	Suppressor of cytokine signaling 1	SOCS1	O15524	1	[1]PMID: 18929493
IR	Suppressor of cytokine signaling 3	SOCS3	O14543	1	[1]PMID: 18929493
IR	Takeda G-protein receptor	TGR5	Q8TDU6	-1	[1]PMID: 32357561
IR	Tumor necrosis factor	TNF	P01375	1	[1]PMID: 19243311 [2]PMID: 18929493
AFAM	Complement factor D	CFD	P00746	1	[1]PMID: 17205149
AFAM	Acetyl-CoA carboxylase 1	ACC1	Q13085	1	[1]DB: UniprotKb [2]
AFAM	Acetyl-CoA carboxylase 2	ACC2	O00763	1	[1]DB: UniprotKb [2]PMID: 19243311
AFAM	Adiponectin	ADIPOQ	Q15848	-1	[1]DB: UniprotKb [2]PMID: 19243311
AFAM	Proline-rich AKT1 substrate 1	AKT1S1	Q96B36	1	[1]PMID: 32657010
AFAM	Angiopoietin-like protein 8	ANGPTL8	Q6UXH0	1	[1]PMID: 33372630
AFAM	Complement C3	C3	P01024	1	[1]PMID: 17205149
AFAM	Caveolin-1	CAV1	Q03135	1	[1]PMID: 21250982
AFAM	Platelet glycoprotein 4	CD36	P16671	1	[1]PMID: 21270117 [2]PMID: 18072748
AFAM	Complement factor B	CFB	P00751	1	[1]PMID: 17205149
AFAM	Cell death activator CIDE-A	CIDEA	O60543	-1	[1]PMID: 20078219
AFAM	Cell death activator CIDE-A	CIDEC	Q96AQ7	1	[1]PMID: 20078219
AFAM	Cannabinoid receptor 1	CNR1	P21554	1	[1]PMID: 20078219 [2]PMID: 20204561
AFAM	Cannabinoid receptor 2	CNR2	P34972	9	[1]PMID: 20204561 [2]PMID: 20460921 [3]PMID: 24864249
AFAM	Carnitine O-palmitoyltransferase 1, liver isoform	CPT1A	P50416	-1	[1]PMID: 18240340
AFAM	DEP domain-containing mTOR-interacting protein	DEPTOR	Q8TB45	1	[1]PMID: 32657010
AFAM	Diacylglycerol O-acyltransferase 2	DGAT2	Q96PD7	-1	[1]PMID: 18980578 [2]PMID: 19223251
AFAM	Enoyl-CoA hydratase, mitochondrial	ECHS1	P30084	-1	[1]PMID: 20162621
AFAM	Elongation of very long chain fatty acids protein 6	ELOVL6	Q9H5J4	1	[1]PMID: 16556603
AFAM	Protein FAM3B	FAM3B	P58499	1	[1]PMID: 21412813
AFAM	Fatty acid synthase	FAS	P49327	1	[1]DB: UniprotKb
AFAM	Long-chain fatty acid transport protein 1	FATP1	Q6PCB7	-1	[1]DB: UniprotKb
AFAM	Fibroblast growth factor 21	FGF21	Q9NSA1	1	[1]PMID: 31760464
AFAM	Hepatocyte nuclear factor 3-beta	FOXA2	Q9Y261	-1	[1]PMID: 19243311
AFAM	Forkhead box protein O1	FOXO1	Q12778	1	[1]PMID: 21412813
AFAM	Pro-glucagon	GCG	P01275	-1	[1]PMID: 31597607
AFAM	Somatotropin // Growth hormone	GH1	P01241	-1	[1]PMID: 19669352 [2]PMID: 17324404 [3]PMID: 21364286
AFAM	Growth hormone receptor	GHR	P10912	-1	[1]PMID: 19669352 [2]PMID: 17324404 [3]PMID: 21364286
AFAM	Hepcidin	HAMP	P81172	1	[1]PMID: 32934691
AFAM	Transcription factor HES-5	HES5	Q5TA89	-1	[1]PMID: 32657010
AFAM	5-hydroxytryptamine receptor 2A	HTR2A	P28223	9	[1]PMID: 33081272
AFAM	5-hydroxytryptamine receptor 2B	HTR2B	P41595	9	[1]PMID: 33081272
AFAM	Insulin-induced gene 1 protein	INSIG1	O15503	-1	[1]PMID: 19243311
AFAM	Ketohexokinase	KHK	P50053	1	[1]PMID: 31760464 [2]PMID: 33490936
AFAM	Lipoprotein lipase	LPL	P06858	1	[1]PMID: 19301078
AFAM	Oxysterols receptor LXR-alpha	LXRA	Q13133	1	[1]PMID: 19243311 [2]PMID: 20929443
AFAM	Target of rapamycin complex subunit LST8	MLST8	Q9BVC4	1	[1]PMID: 32657010
AFAM	Carbohydrate-responsive element-binding protein	MLXIPL	Q9NP71	1	[1]PMID: 19243311 [2]PMID: 31760464
AFAM	Serine/threonine-protein kinase mTOR	MTOR	P42345	1	[1]PMID: 32657010
AFAM	Microsomal triglyceride transfer protein large subunit	MTTP	P55157	-1	[1]DB: UniprotKb [2]PMID: 19223251
AFAM	Nuclear factor erythroid 2-related factor 2	NFE2L2	Q16236	-1	[1]PMID: 21504366
AFAM	Nuclear receptor subfamily 0 group B member 2	NR0B2	Q15466	-1	[1]PMID: 15146238
AFAM	Bile acid receptor	NR1H4	Q96RI1	-1	[1]PMID: 21286345
AFAM	Pro-neuregulin-4, membrane-bound isoform	NRG4	Q8WWG1	-1	[1]PMID: 32175323
AFAM	1-acylglycerol-3-phosphate O-acyltransferase PNPLA3	PNPLA3	Q9NST1	-1	[1]PMID: 27128907
AFAM	Peroxisome proliferator-activated receptor alpha	PPARA	Q07869	-1	[1]PMID: 20492324 [2]PMID: 18240340
AFAM	Peroxisome proliferator-activated receptor gamma	PPARG	P37231	1	[1]PMID: 19223251 [2]PMID: 24864249
AFAM	5'-AMP-activated protein kinase catalytic subunit alpha-2	PRKAA2	P54646	-1	[1]PMID: 20492324
AFAM	Phosphatidylinositol-3,4,5-trisphosphate 3-phosphatase and dual-specificity protein phosphatase PTEN	PTEN	P60484	-1	[1]PMID: 19243311
AFAM	Pregnane X receptor	PXR	O75469	1	[1]PMID: 19223251
AFAM	Retinoic acid receptor RXR-alpha	RXRA	P19793	1	[1]PMID: 21319202 [2]PMID: 20687969
AFAM	Stearoyl-CoA desaturase	SCD	O00767	1	[1]PMID: 19243311 [2]PMID: 20929443
AFAM	Sirtuin 1	SIRT1	Q96EB6	-1	[1]PMID: 28808418
AFAM	Solute carrier family 40 member 1	SLC40A1	Q9NP59	1	[1]PMID: 29065180
AFAM	Sterol regulatory element-binding protein 1	SREBP-1	P36956	1	[1]PMID: 19223251
AFAM	Transferrin receptor protein 2	TFR2	Q9UP52	1	[1]PMID: 29065180
AFAM	Transferrin receptor protein 1	TFRC	P02786	1	[1]PMID: 29065180
AFAM	Takeda G-protein receptor	TGR5	Q8TDU6	-1	[1]PMID: 32357561
LIPO	Resistin	RETN	Q9HD89	1	[1]PMID: 18929493 [2]PMID: 20078219
LIPO	Heme oxygenase 1	HMOX1	P09601	1	[1]PMID: 21514287
LIPO	Acetyl-CoA carboxylase 1	ACC1	Q13085	1	[1]DB: UniprotKb [2]
LIPO	Adiponectin receptor protein 1	ADIPOR1	Q96A54	-1	[1]PMID: 19243311
LIPO	Adiponectin receptor protein 2	ADIPOR2	Q86V24	-1	[1]PMID: 19243311 [2]PMID: 20624207
LIPO	Adiponectin	ADIPOQ	Q15848	-1	[1]PMID: 19243311 [2]PMID: 24864249
LIPO	Apolipoprotein B-100	APOB	P04114	-1	[1]DB: UniprotKb [2]PMID: 19223251
LIPO	Activating transcription factor 6	ATF6	P18850	1	[1]PMID: 29991976
LIPO	Catalase	CAT	P04040	-1	[1]PMID: 16162151
LIPO	C-C motif chemokine 2	CCL2	P13500	1	[1]PMID: 19223251 [2]PMID: 20492324
LIPO	CCAAT/enhancer-binding protein beta	CEBPB	P17676	1	[1]PMID: 21510823
LIPO	Cannabinoid receptor 1	CNR1	P21554	1	[1]PMID: 20078219 [2]PMID: 20492324
LIPO	Cytochrome b-245 heavy chain	CYBB	P04839	1	[1]PMID: 32927776 [2]PMID: 34204571
LIPO	Cytochrome P450 2E1	CYP2E1	P05181	1	[1]PMID: 18061659 [2]PMID: 21150132
LIPO	Cytochrome P450 4A11	CYP4A11	Q02928	1	[1]PMID: 21514287
LIPO	Cytochrome P450 4A22	CYP4A22	Q5TCH4	1	[1]PMID: 21514287
LIPO	Diacylglycerol O-acyltransferase 2	DGAT2	Q96PD7	-1	[1]PMID: 18980578 [2]PMID: 19223251
LIPO	Eukaryotic translation initiation factor 2-alpha kinase 3	EIF2AK3	Q9NZJ5	1	[1]PMID: 21510823
LIPO	Eukaryotic translation initiation factor 2 subunit 1	EIF2S1	Q9BY44	1	[1]PMID: 21510823
LIPO	Serine/threonine-protein kinase/endoribonuclease IRE1	ERN1	O75460	-1	[1]PMID: 21407177
LIPO	ER-resident protein oxidoreductin 1	ERO1	Q96HE7	1	[1]PMID: 29991976
LIPO	Inhibitor of nuclear factor kappa-B kinase subunit beta	IKBKB	O14920	1	[1]DB: UniprotKb
LIPO	Interleukin-6	IL6	P05231	1	[1]PMID: 20492324
LIPO	c-Jun N-terminal kinase 1	JNK	P45983	1	[1]PMID: 20078219 [2]PMID: 19243311
LIPO	Serine/threonine-protein kinase mTOR	MTOR	P42345	1	[1]PMID: 19243311 [2]PMID: 21510823
LIPO	Nuclear factor NF-kappa-B p105 subunit	NFKB1	P19838	1	[1]PMID: 19243311 [2]PMID: 18061659
LIPO	Nuclear factor NF-kappa-B p100 subunit	NFKB2	Q00653	1	[1]PMID: 19243311 [2]PMID: 18061659
LIPO	Nitric oxide synthase, inducible	NOS2	P35228	1	[1]PMID: 20594230
LIPO	NADPH oxidase 1	NOX1	Q9Y5S8	1	[1]PMID: 32927776 [2]PMID: 32156524 [3]PMID: 34204571
LIPO	NADPH oxidase 4	NOX4	Q9NPH5	1	[1]PMID: 32927776 [2]PMID: 32156524 [3]PMID: 34204571
LIPO	Perilipin-1	PLIN1	O60240	1	[1]PMID: 20032580 [2]PMID: 18388185
LIPO	Perilipin-2	PLIN2	Q99541	1	[1]PMID: 20032580 [2]PMID: 18388185
LIPO	Perilipin-3	PLIN3	O60664	1	[1]PMID: 20032580 [2]PMID: 18388185
LIPO	Perilipin-4	PLIN4	Q96Q06	1	[1]PMID: 20032580 [2]PMID: 18388185
LIPO	Perilipin-5	PLIN5	Q00G26	1	[1]PMID: 20032580 [2]PMID: 18388185
LIPO	Peroxisome proliferator-activated receptor alpha	PPARA	Q07869	-1	[1]PMID: 21514287 [2]PMID: 24864249 [3]PMID: 27916647
LIPO	Peroxisome proliferator-activated receptor gamma	PPARG	P37231	1	[1]PMID: 21510823 [2]PMID: 17465682
LIPO	Sirtuin 1	SIRT1	Q96EB6	-1	[1]PMID: 28808418
LIPO	NAD-dependent protein deacetylase sirtuin-3, mitochondrial	SIRT3	Q9NTG7	-1	[1]PMID: 26064858 [2]PMID: 30056271
LIPO	Superoxide dismutase [Cu-Zn]	SOD1	P00441	-1	[1]PMID: 16162151
LIPO	Superoxide dismutase [Mn], mitochondrial	SOD2	P04179	-1	[1]PMID: 21756849 [2]PMID: 16162151
LIPO	Tumor necrosis factor	TNF	P01375	1	[1]PMID: 15239102
LIPO	Thioredoxin	TXN	P10599	-1	[1]PMID: 20402835
LIPO	Mitochondrial uncoupling protein 2	UCP2	P55851	1	[1]PMID: 21514287
LIPO	X-box-binding protein 1	XBP1	P17861	1	[1]PMID: 21510823
LIPO	Leptin	LEP	P41159	-1	[1]PMID: 21514287 [2]PMID: 32934691
LIPO	Leptin receptor	LEPR	P48357	-1	[1]DB: UniprotKb
LIPO	Xanthine dehydrogenase/oxidase	XDH	P47989	1	[1]PMID: 21514287
LIPO	Flavin-containing monooxygenase-3	FMO3	P31513	1	[1]PMID: 33291863 [2]DOI: 10.1016/S0016-5085(17)33875-1
LIPO	Toll-like receptor 2	TLR2	O60603	1	[1]PMID: 20078219
LIPO	Toll-like receptor 4	TLR4	O00206	1	[1]PMID: 20078219 [2]PMID: 33291863
LIPO	Toll-like receptor 9	TLR9	Q9NR96	1	[1]PMID: 34063472 [2]PMID: 28687713
LIPO	Neutrophil gelatinase-associated lipocalin	LCN2	P80188	1	[1]PMID: 23426707
LIPO	Apoptosis signal-regulating kinase 1/ mitogen-activated protein kinase 5	MAP3K5	Q99683	1	[1]PMID: 31597607
LIPO	Transforming growth factor beta-activated kinase 1/Mitogen-activated protein kinase 7	MAP3K7	O43318	1	[1]PMID: 31597607
LIPO	Nicotinamide phosphoribosyltransferase, NAmPRTase,	NAMPT	P43490	1	[1]PMID: 23174488
LIPO	Secreted frizzled-related protein 5	SFRP5	Q5T4F7	-1	[1]PMID: 34198988
HILF	Type-1 angiotensin II receptor	AGTR1	P30556	1	[1]PMID: 17567477
HILF	Adiponectin	ADIPOQ	Q15848	-1	[1]PMID: 19243311 [2]PMID: 24864249 [3]PMID: 26858914
HILF	Angiotensinogen	AGT	P01019	1	[1]PMID: 18972077 [2]PMID: 25949522 [3]PMID: 24905085
HILF	Angiopoietin-2	ANGPT2	O15123	1	[1]PMID: 30259536 [2]PMID: 30259536
HILF	Apoptosis regulator BAX	BAX	Q07812	1	[1]PMID: 20078219
HILF	Caspase-1	CASP1	P29466	1	[1]PMID: 33291863
HILF	C-C motif chemokine 2	CCL2	P13500	1	[1]PMID: 20492324
HILF	Cannabinoid receptor 1	CNR1	P21554	1	[1]PMID: 20078219 [2]PMID: 20460921 [3]PMID: 21742296
HILF	Cannabinoid receptor 2	CNR2	P34972	9	[1]PMID: 20204561 [2]PMID: 20460921 [3]PMID: 24864249
HILF	Collagen alpha-1(I) chain	COL1A1	P02452	1	[1]PMID: 18068343 [2]PMID:18652898
HILF	Collagen alpha-2(I) chain	COL1A2	P08123	1	[1]PMID: 18068343 [2]PMID:18652898
HILF	Connective tissue growth factor	CTGF	P29279	1	[1]PMID: 19416647 [2]PMID: 10845662
HILF	Cytochrome b-245 heavy chain	CYBB	P04839	1	[1]PMID: 32927776 [2]PMID: 34204571
HILF	Tumor necrosis factor receptor superfamily member 6	FAS	P25445	1	[1]PMID: 21514287
HILF	Tumor necrosis factor ligand superfamily member 6	FASL	P48023	1	[1]PMID: 21514287
HILF	Fibronectin	FN1	P02751	1	[1]PMID: 18068343 [2]PMID: 15115954
HILF	Ferritin heavy chain, Ferritin H subunit	FTH1	P02794	1	[1]PMID: 32934691
HILF	Ferritin light chain, Ferritin L subunit	FTL	P02792	1	[1]PMID: 32934691
HILF	Hyaluronic acid synthase	HAS1	Q92839	1	[1]PMID: 20605573
HILF	Insulin-like growth factor I	IGF1	P05019	-1	[1]PMID: 19669352 [2]PMID: 21816784 [3]PMID: 21742296
HILF	Interleukin-10	IL10	P22301	-1	[1]PMID: 18267346
HILF	Interleukin-18	IL18	Q14116	1	[1]PMID: 33291863
HILF	Interleukin-1 beta	IL1B	P01584	1	[1]PMID: 21514287 [2]PMID: 19358839 [1]PMID: 33291863
HILF	Interleukin-6	IL6	P05231	1	[1]PMID: 19243311 [2]PMID: 15115954 [3]PMID: 20492324
HILF	Interleukin-8	IL8	P10145	1	[1]PMID: 18081738 [2]PMID: 19546889
HILF	Inhibin beta A chain // Activin beta-A chain	INHBA	P08476	1	[1]PMID: 21353887
HILF	Leptin	LEP	P41159	-1	[1]PMID: 21514287 [2]PMID: 32934691
HILF	Lysyl oxidase-like 2	LOXL2	Q9Y4K0	1	[1]PMID: 32934691
HILF	Lymphocyte antigen 96	LY96	Q9Y6Y9	1	[1]PMID: 21233280
HILF	72 kDa type IV collagenase	MMP2	P08253	1	[1]PMID: 17092199
HILF	Matrix metalloproteinase-9	MMP9	P14780	1	[1]PMID: 19604544
HILF	Myeloid differentiation primary response protein MyD88	MYD88	Q99836	1	[1]PMID: 33961302
HILF	Nuclear factor NF-kappa-B p105 subunit	NFKB1	P19838	1	[1]PMID: 19243311
HILF	Nuclear factor NF-kappa-B p100 subunit	NFKB2	Q00653	1	[1]PMID: 19243311 [2]PMID: 18061659
HILF	NACHT, LRR and PYD domains-containing protein 3	NLRP3	Q96P20	1	[1]PMID: 33291863 [2]PMID: 27446858
HILF	NADPH oxidase 1	NOX1	Q9Y5S8	1	[1]PMID: 32927776 [2]PMID: 32156524
HILF	NADPH oxidase 4	NOX4	Q9NPH5	1	[1]PMID: 32927776 [2]PMID: 32156524
HILF	Bile acid receptor	NR1H4	Q96RI1	-1	[1]PMID: 21319202
HILF	Platelet-derived growth factor subunit A	PDGFA	P04085	1	[1]PMID: 16198623
HILF	Platelet-derived growth factor subunit B	PDGFB	P01127	1	[1]PMID: 16198623
HILF	Platelet-derived growth factor C	PDGFC	Q9NRA1	1	[1]PMID: 16198623
HILF	Platelet-derived growth factor C	PDGFD	Q9GZP0	1	[1]PMID: 16198623
HILF	Phosphatidylinositol-3,4,5-trisphosphate 3-phosphatase and dual-specificity protein phosphatase PTEN	PTEN	P60484	-1	[1]PMID: 23431468
HILF	Renin	REN	P00797	1	[1]PMID: 18972077
HILF	Runt-related transcription factor 1	RUNX1	Q01196	1	[1]PMID: 23174488
HILF	Mothers against decapentaplegic homolog 3	SMAD3	P84022	1	[1]PMID: 16341574 [2]PMID: 15987742
HILF	Mothers against decapentaplegic homolog 7	SMAD7	O15105	-1	[1]PMID: 21386907
HILF	Osteopontin	SPP1	P10451	1	[1]PMID: 20967826
HILF	Transforming growth factor beta-1	TGFB1	P01137	1	[1]DB: Wikipedia (http://en.wikipedia.org/wiki/Cirrhosis) [2]PMID: 18068343 [3]PMID: 19546889
HILF	Takeda G-protein receptor	TGR5	Q8TDU6	-1	[1]PMID: 33692776
HILF	Metalloproteinase inhibitor 1	TIMP1	P01033	1	[1]PMID: 20078219 [2]PMID:18652898
HILF	Metalloproteinase inhibitor 2	TIMP2	P16035	1	[1]PMID: 20078219 [2]PMID:18652898
HILF	Toll-like receptor 2	TLR2	O60603	1	[1]PMID: 20078219
HILF	Toll-like receptor 4	TLR4	O00206	1	[1]PMID: 20078219 [2]PMID: 33291863
HILF	Toll-like receptor 9	TLR9	Q9NR96	1	[1]PMID: 34063472 [2]PMID: 33584545
HILF	Tumor necrosis factor	TNF	P01375	1	[1]PMID: 19243311
HILF	Tumor necrosis factor ligand superfamily member 10	TRAIL	P50591	1	[1]PMID: 20078219
HILF	Protein Wnt-5a	WNT5A	P41221	1	[1]PMID: 34198988

## Sheet: S3 Training set Runx
Supplementary Table 3. Summary of the data (number of entries in the database for each data type) used as for model construction (network and training set).
Data type	Number of entries
Anaxomics databases information
Considered Interactions	437071
Considered Proteins	16961
Characterized Drugs	5414
Drug Targets	2690
Characterized Clinical Conditions	253
Clinical Conditions Key Proteins Characterized	4076
Training set information
Curated drug-indications restrictions	1802640 (1731 positive)
Drug-ADRs restrictions	30096 (2640 positive)
Drug-indications/ADRs protein correlations	2655
ADR: Adverse Drug Reactions
